# Supplementary material for: Maternal dietary iron intake during pregnancy has a potential effect on the neonate gut microbiota profile
Source: Front Nutr. 2025 Jun 24;12:1589258. doi: 10.3389/fnut.2025.1589258 (PMC12234286; doi:10.3389/fnut.2025.1589258)
Supplement: Supplementary Figure 1 — The flowchart of participant enrolment. [file Supplementary_file_1.zip]

Archive with 3 entries (3 files):
- Supplementary table 1.XLSX
- Supplementary table 2.XLSX
- Supplementary figures.docx
