# Supplementary material for: Maternal dietary iron intake during pregnancy has a potential effect on the neonate gut microbiota profile
Source: Front Nutr. 2025 Jun 24;12:1589258. doi: 10.3389/fnut.2025.1589258 (PMC12234286; doi:10.3389/fnut.2025.1589258)
Supplement: Supplementary Figure 1 — The flowchart of participant enrolment. [file Supplementary_file_1.zip › Supplementary table 1.XLSX]

## Sheet: Sheet1
	Supplementary Table 1 Shared ASV of neonate and maternal samples
	ASV	Species
	Mother_Higher iron (n=30)
	ASV1	Escherichia_coli
	ASV2	Bifidobacterium_pseudocatenulatum
	ASV3	Bifidobacterium_longum
	ASV7	Streptococcus_salivarius
	ASV8	Bifidobacterium_adolescentis
	ASV9	Blautia_obeum
	ASV10	Roseburia_faecis
	ASV11	Subdoligranulum_variabile
	ASV12	Collinsella_aerofaciens
	ASV14	Subdoligranulum_variabile
	ASV17	Faecalibacterium_prausnitzii
	ASV18	Ruminococcus_gnavus
	ASV20	Faecalibacterium_prausnitzii
	ASV21	Faecalibacterium_prausnitzii
	ASV23	Faecalibacterium_prausnitzii
	ASV25	Romboutsia_ilealis
	ASV29	Fusicatenibacter_saccharivorans
	ASV40	Clostridium_spiroforme
	ASV41	uncultured_bacterium_g_Blautia
	ASV49	uncultured_bacterium_g_Eubacterium
	ASV51	Unassigned
	ASV54	Blautia_obeum
	ASV55	Roseburia_inulinivorans
	ASV56	uncultured_bacterium_g_Ruminococcus
	ASV59	Anaerostipes_hadrus
	ASV66	Dorea_longicatena
	ASV67	Intestinibacter_bartlettii
	ASV78	Subdoligranulum_variabile
	ASV80	uncultured_bacterium_g_Blautia
	ASV110	Dorea_formicigenerans
	Neonate_NVD_Higher iron (n=5)
	ASV1	Escherichia_coli
	ASV2	Bifidobacterium_pseudocatenulatum
	ASV3	Bifidobacterium_longum
	ASV7	Streptococcus_salivarius
	ASV10	Roseburia_faecis
	Neonate_CS_Higher iron (n=14)
	ASV1	Escherichia_coli
	ASV2	Bifidobacterium_pseudocatenulatum
	ASV6	Enterococcus_faecium
	ASV7	Streptococcus_salivarius
	ASV8	Bifidobacterium_adolescentis
	ASV9	Blautia_obeum
	ASV10	Roseburia_faecis
	ASV17	Faecalibacterium_prausnitzii
	ASV21	Faecalibacterium_prausnitzii
	ASV24	Klebsiella_pneumoniae
	ASV28	Enterobacter_cloacae
	ASV30	Staphylococcus_epidermidis
	ASV35	Bacteroides_vulgatus
	ASV38	Klebsiella_pneumoniae
	Mother_Lower iron (n=30)
	ASV1	Escherichia_coli
	ASV2	Bifidobacterium_pseudocatenulatum
	ASV3	Bifidobacterium_longum
	ASV7	Streptococcus_salivarius
	ASV8	Bifidobacterium_adolescentis
	ASV9	Blautia_obeum
	ASV10	Roseburia_faecis
	ASV11	Subdoligranulum_variabile
	ASV12	Collinsella_aerofaciens
	ASV14	Subdoligranulum_variabile
	ASV17	Faecalibacterium_prausnitzii
	ASV20	Faecalibacterium_prausnitzii
	ASV21	Faecalibacterium_prausnitzii
	ASV23	Faecalibacterium_prausnitzii
	ASV25	Romboutsia_ilealis
	ASV29	Fusicatenibacter_saccharivorans
	ASV40	Clostridium_spiroforme
	ASV41	uncultured_bacterium_g_Blautia
	ASV49	uncultured_bacterium_g_Eubacterium
	ASV54	Blautia_obeum
	ASV55	Roseburia_inulinivorans
	ASV56	uncultured_bacterium_g_Ruminococcus
	ASV59	Anaerostipes_hadrus
	ASV63	Lachnoclostridium_pacaense
	ASV66	Dorea_longicatena
	ASV67	Intestinibacter_bartlettii
	ASV80	uncultured_bacterium_g_Blautia
	ASV110	Dorea_formicigenerans
	ASV113	Coprococcus_catus
	ASV148	uncultured_bacterium_g_Agathobaculum
	Neonate_NVD_Lower iron (n=4)
	ASV1	Escherichia_coli
	ASV2	Bifidobacterium_pseudocatenulatum
	ASV3	Bifidobacterium_longum
	ASV8	Bifidobacterium_adolescentis
	Neonate_CS_Lower iron (n=7)
	ASV1	Escherichia_coli
	ASV2	Bifidobacterium_pseudocatenulatum
	ASV6	Enterococcus_faecium
	ASV24	Klebsiella_pneumoniae
	ASV30	Staphylococcus_epidermidis
	ASV38	Klebsiella_pneumoniae
	ASV39	Streptococcus_oralis
