# Supplementary material for: Maternal dietary iron intake during pregnancy has a potential effect on the neonate gut microbiota profile
Source: Front Nutr. 2025 Jun 24;12:1589258. doi: 10.3389/fnut.2025.1589258 (PMC12234286; doi:10.3389/fnut.2025.1589258)
Supplement: Supplementary Figure 1 — The flowchart of participant enrolment. [file Supplementary_file_1.zip › Supplementary table 2.XLSX]

## Sheet: Sheet1
	Supplementary Table 2 ANCOM-BC data from differentially abundant genus of neonatal faecal samples in Lower iron and Higher iron groups
	Genus	beta	se	W	p_val	q_val	diff_abn
	NVD
	Alistipes	-4.90696	0.454544	-10.7954	<0.001	<0.001	TRUE
	Parasutterella	-4.5864	0.446641	-10.2687	<0.001	<0.001	TRUE
	Faecalibacterium	-4.3798	0.465859	-9.40157	<0.001	<0.001	TRUE
	Bacteroides	-4.21898	0.678651	-6.21671	<0.001	<0.001	TRUE
	Ruminococcus	-3.7833	0.995044	-3.80215	<0.001	0.0123365	TRUE
	Intestinibacter	-3.70326	0.609545	-6.07544	<0.001	<0.001	TRUE
	Parabacteroides	-3.44763	0.462291	-7.4577	<0.001	<0.001	TRUE
	Oscillibacter	-3.19971	0.612501	-5.22402	<0.001	<0.001	TRUE
	Kineothrix	-3.05357	0.418785	-7.2915	<0.001	<0.001	TRUE
	Sphingomonas	-2.77979	0.500469	-5.55436	<0.001	<0.001	TRUE
	Flavonifractor	-2.73131	0.497613	-5.48882	<0.001	<0.001	TRUE
	Oscillospira	-2.56488	0.739386	-3.46893	0.000522535	0.044938	TRUE
	Pseudomonas	-2.34979	0.477084	-4.92531	<0.001	<0.001	TRUE
	Dorea	-2.16828	0.479888	-4.5183	<0.001	0.000536116	TRUE
	Stenotrophomonas	-2.05153	0.516455	-3.97234	<0.001	0.00612075	TRUE
	Fusicatenibacter	-1.86803	0.401441	-4.65332	<0.001	<0.001	TRUE
	Anaerostipes	-1.73675	0.366703	-4.73612	<0.001	<0.001	TRUE
	Eubacterium	-1.69423	0.418699	-4.04641	<0.001	0.00447279	TRUE
	Bradyrhizobium	-0.793796	0.388715	-2.0421	<0.001	<0.001	TRUE
	Ralstonia	-0.497963	0.387465	-1.28518	<0.001	<0.001	TRUE
	Eggerthella	-0.028512	0.330936	-0.0861557	<0.001	<0.001	TRUE
	Murimonas	0.204029	0.369664	0.551932	<0.001	<0.001	TRUE
	Granulicatella	0.29084	0.403006	0.721677	<0.001	<0.001	TRUE
	uncultured_bacterium_f_Enterobacteriaceae	1.40293	0.406009	3.4554	0.000549472	0.0472546	TRUE
	Aerococcus	1.8786	0.514245	3.65313	<0.001	0.0222798	TRUE
	Senegalimassilia	2.30505	0.412624	5.58633	<0.001	<0.001	TRUE
	Terrisporobacter	2.66119	0.74051	3.59373	<0.001	0.0280345	TRUE
	Lactobacillus	2.89613	0.701298	4.12968	<0.001	0.00312417	TRUE
	Erysipelatoclostridium	3.13004	0.84399	3.70863	<0.001	0.0179212	TRUE
	Rhodococcus	3.15737	0.730839	4.32019	<0.001	0.00134068	TRUE
	Rothia	3.47261	0.73267	4.73967	<0.001	<0.001	TRUE
	Enterococcus	5.14691	0.675532	7.61905	<0.001	<0.001	TRUE
	Faecalitalea	5.44829	1.04911	5.19325	<0.001	<0.001	TRUE
	Klebsiella	6.36378	1.3606	4.67719	<0.001	<0.001	TRUE
	Enterobacter	6.36679	0.63585	10.013	<0.001	<0.001	TRUE
	CS
	Blautia	-3.37566	0.633651	-5.32732	<0.001	<0.001	TRUE
	Faecalibacterium	-3.33162	0.736024	-4.52651	<0.001	0.000515706	TRUE
	Sphingomonas	-3.18781	0.723817	-4.40417	<0.001	0.000913225	TRUE
	Collinsella	-2.93705	0.472169	-6.22033	<0.001	<0.001	TRUE
	Enterococcus	-2.90028	0.829683	-3.49565	<0.001	0.0406706	TRUE
	Lachnoclostridium	-2.69183	0.614912	-4.37758	<0.001	0.00103205	TRUE
	Turicibacter	-2.61994	0.726317	-3.60716	<0.001	0.0266227	TRUE
	Intestinibacter	-2.59288	0.628251	-4.12714	<0.001	0.0031588	TRUE
	Subdoligranulum	-2.58586	0.705021	-3.66778	<0.001	0.0210415	TRUE
	Unassigned	-2.52132	0.690799	-3.64987	<0.001	0.0225644	TRUE
	uncultured_bacterium_f_Lachnospiraceae	-2.30067	0.590479	-3.89628	<0.001	0.00840076	TRUE
	Escherichia	-2.0109	0.535014	-3.7586	<0.001	0.0146945	TRUE
	Methylorubrum	-1.7619	0.492299	-3.57892	<0.001	0.029672	TRUE
	Catenibacterium	-1.13459	0.478294	-2.37216	<0.001	<0.001	TRUE
	Bilophila	-0.696995	0.389823	-1.78798	<0.001	<0.001	TRUE
	Faecalitalea	-0.564304	0.687893	-0.820336	<0.001	<0.001	TRUE
	Aerococcus	-0.12647	0.407149	-0.310623	<0.001	<0.001	TRUE
	Terrisporobacter	-0.0446344	0.605425	-0.0737241	<0.001	<0.001	TRUE
	Eggerthella	0.0801926	0.389645	0.205809	<0.001	<0.001	TRUE
	Bradyrhizobium	0.0858971	0.513881	0.167154	<0.001	<0.001	TRUE
	Corynebacterium	0.164402	0.587743	0.279717	<0.001	<0.001	TRUE
	Lachnotalea	0.251182	0.344049	0.730076	<0.001	<0.001	TRUE
	Faecalicatena	0.414616	0.572725	0.723937	<0.001	<0.001	TRUE
	Methyloversatilis	0.558616	0.495331	1.12776	<0.001	<0.001	TRUE
	Phyllobacterium	0.653004	0.558822	1.16854	<0.001	<0.001	TRUE
	Delftia	0.776357	0.463237	1.67594	<0.001	<0.001	TRUE
	Serratia	1.08977	0.601337	1.81225	<0.001	<0.001	TRUE
	Pseudomonas	1.1601	0.872452	1.3297	<0.001	<0.001	TRUE
	Anaeroplasma	1.21799	0.813074	1.49801	<0.001	<0.001	TRUE
	Herbaspirillum	1.32145	0.636046	2.0776	<0.001	<0.001	TRUE
	Enhydrobacter	1.62974	0.421316	3.86822	<0.001	0.00942824	TRUE
	Granulicatella	1.77859	0.449279	3.95875	<0.001	0.00647939	TRUE
	Oscillibacter	1.82956	0.52281	3.49947	<0.001	0.0400921	TRUE
	Citrobacter	2.02302	1.27425	1.58762	<0.001	<0.001	TRUE
	Brevundimonas	2.03556	0.529062	3.84749	<0.001	0.0102626	TRUE
	Stenotrophomonas	2.11495	0.508254	4.1612	<0.001	<0.001	TRUE
	Lawsonella	2.1957	0.427613	5.1348	<0.001	<0.001	TRUE
	Cutibacterium	2.25338	0.523505	4.30441	<0.001	0.00143993	TRUE
	Lactobacillus	2.76673	0.728895	3.79579	<0.001	0.012657	TRUE
	Hungatella	2.90489	0.457905	6.34388	<0.001	<0.001	TRUE
	Prevotella	2.92045	0.488341	5.98034	<0.001	<0.001	TRUE
	Veillonella	3.05195	0.826594	3.6922	<0.001	0.0191199	TRUE
	Klebsiella	3.83458	1.04016	3.68651	<0.001	0.0195518	TRUE
	Desulfovibrio	4.55758	0.652324	6.98668	<0.001	<0.001	TRUE
	Akkermansia	4.56414	0.93578	4.87736	<0.001	<0.001	TRUE
